# Supplementary material for: Differences in Coping Strategies and Help-Seeking Behaviours among Australian Junior and Senior Doctors during the COVID-19 Pandemic
Source: Int J Environ Res Public Health. 2021 Dec 16;18(24):13275. doi: 10.3390/ijerph182413275 (PMC8706730; doi:10.3390/ijerph182413275)
Supplement: Supplementary file 1 [file ijerph-18-13275-s001.zip]

Archive with 1 entries (1 files):
- ijerph-1477977-supplementary.pdf
